# Supplementary material for: Personalizing Obesity Treatment: Real-World Comparison of a Very-Low-Calorie Ketogenic Diet Versus a Whole-Food Mediterranean Ketogenic Diet
Source: Metabolites. 2026 Apr 5;16(4):248. doi: 10.3390/metabo16040248 (PMC13117268; doi:10.3390/metabo16040248)
Supplement: Supplementary file 1 [file metabolites-16-00248-s001.zip]

Archive with 1 entries (1 files):
- metabolites-4238853-supplementary.pdf
